# Supplementary material for: Substituent Effects in the Photophysical and Electrochemical Properties of Meso-Tetraphenylporphyrin Derivatives
Source: Molecules. 2024 Aug 4;29(15):3689. doi: 10.3390/molecules29153689 (PMC11314014; doi:10.3390/molecules29153689)
Supplement: Supplementary file 1 [file molecules-29-03689-s001.zip]

Archive with 1 entries (1 files):
- molecules-3091400-supplementary.pdf
